# Supplementary material for: Comparison of EMG, Video, and Actigraphy Signals for Detecting Motor Activity in REM Sleep Behavior Disorder
Source: Diagnostics (Basel). 2026 Apr 1;16(7):1067. doi: 10.3390/diagnostics16071067 (PMC13073419; doi:10.3390/diagnostics16071067)
Supplement: Supplementary file 1 [file diagnostics-16-01067-s001.zip]

Archive with 1 entries (1 files):
- diagnostics-4181632-supplementary.pdf
